# Supplementary material for: A regional genomic surveillance program is implemented to monitor the occurrence and emergence of SARS-CoV-2 variants in Yubei District, China
Source: Virol J. 2024 Jan 8;21:13. doi: 10.1186/s12985-023-02279-6 (PMC10775548; doi:10.1186/s12985-023-02279-6)
Supplement: Supplementary file 3 — Additional file 3. Table S1. The sample information of all sequenced. [file 12985_2023_2279_MOESM3_ESM.xlsx]

## Sheet: 12985_2023_2279_MOESM3_ESM
Supplementary Table 1. Strains of this study including details of their sequenced genome
Specimen ID	Accession numbers	Age (Year)	Sex	Collection date	Country	Location (District)	Pango lineage	PartiallyAliased	Genome Length Covered	Genome Length Covered
YB20230003	OR185612	5	female	2023-01-02	China	Yubei	BA.5.2.48	BA.5.2.48	29726	0.9934
YB20230008	OR185613	7	male	2023-01-02	China	Yubei	BA.5.2.48	BA.5.2.48	29734	0.9939
YB20230014	OR185614	1	male	2023-01-02	China	Yubei	BA.5.2.48	BA.5.2.48	29731	0.9941
YB20230016	OR185615	0.2	male	2023-01-03	China	Yubei	BA.5.2.48	BA.5.2.48	29731	0.9928
YB20230021	OR185616	21	male	2023-01-03	China	Yubei	BA.5.2.48	BA.5.2.48	29728	0.9941
YB20230022	OR185617	2	female	2023-01-03	China	Yubei	BA.5.2.48	BA.5.2.48	29795	0.995
YB20230024	OR185618	0.5	male	2023-01-03	China	Yubei	BA.5.2.48	BA.5.2.48	29843	0.9979
YB20230025	OR185619	42	female	2023-01-09	China	Yubei	BA.5.2.48	BA.5.2.48	29878	0.9988
YB20230026	OR185620	31	female	2023-01-08	China	Yubei	BA.5.2.48	BA.5.2.48	29903	0.9999
YB20230027	OR185621	90	male	2023-01-07	China	Yubei	BA.5.2.48	BA.5.2.48	29855	0.9983
YB20230028	OR185622	79	female	2023-01-08	China	Yubei	BA.5.2.48	BA.5.2.48	29854	0.9982
YB20230029	EPI_ISL_16709041	76	male	2023-01-07	China	Yubei	BA.5.2.48	BA.5.2.48	29903	0.9999
YB20230030	OR185623	93	male	2023-01-08	China	Yubei	BA.5.2.48	BA.5.2.48	29854	0.9978
YB20230031	OR185624	53	female	2023-01-09	China	Yubei	BA.5.2.48	BA.5.2.48	29854	0.9981
YB20230032	OR185625	67	female	2023-01-06	China	Yubei	BA.5.2.48	BA.5.2.48	29854	0.9983
YB20230033	OR185626	27	female	2023-01-07	China	Yubei	BA.5.2.48	BA.5.2.48	29856	0.9983
YB20230034	OR185627	40	female	2023-01-06	China	Yubei	BA.5.2.48	BA.5.2.48	29903	0.9999
YB20230037	OR185628	66	male	2023-01-09	China	Yubei	BA.5.2.48	BA.5.2.48	29855	0.998
YB20230038	OR185629	91	male	2023-01-02	China	Yubei	BA.5.2.48	BA.5.2.48	29854	0.9983
YB20230039	OR185630	89	male	2023-01-09	China	Yubei	BA.5.2.48	BA.5.2.48	29854	0.9983
YB20230040	OR185631	71	male	2023-01-08	China	Yubei	BA.5.2.48	BA.5.2.48	29857	0.9983
YB20230041	OR185632	60	male	2023-01-04	China	Yubei	BA.5.2.48	BA.5.2.48	29852	0.9968
YB20230042	OR185633	48	female	2023-01-08	China	Yubei	BA.5.2.48	BA.5.2.48	29854	0.9983
YB20230043	OR185634	81	male	2023-01-02	China	Yubei	BA.5.2.48	BA.5.2.48	29854	0.9978
YB20230044	OR185635	33	female	2023-01-07	China	Yubei	BA.5.2.48	BA.5.2.48	29865	0.9985
YB20230045	OR185636	29	female	2023-01-06	China	Yubei	BA.5.2.48	BA.5.2.48	29903	0.9992
YB20230046	OR185637	0.2	male	2023-01-05	China	Yubei	BA.5.2.48	BA.5.2.48	29903	0.9992
YB20230047	OR185638	0.1	male	2023-01-05	China	Yubei	BA.5.2.48	BA.5.2.48	29855	0.9976
YB20230048	OR185639	85	male	2023-01-07	China	Yubei	BA.5.2.48	BA.5.2.48	29855	0.9982
YB20230049	OR185640	83	female	2023-01-06	China	Yubei	BA.5.2.48	BA.5.2.48	29854	0.998
YB20230050	OR185641	82	male	2023-01-07	China	Yubei	BA.5.2.48	BA.5.2.48	29855	0.998
YB20230051	OR185642	69	male	2023-01-06	China	Yubei	BA.5.2.48	BA.5.2.48	29854	0.9983
YB20230052	OR185643	97	female	2023-01-08	China	Yubei	BA.5.2.48	BA.5.2.48	29859	0.9985
YB20230053	OR185644	92	female	2023-01-08	China	Yubei	BA.5.2.48	BA.5.2.48	29881	0.9991
YB20230054	OR185645	66	male	2023-01-07	China	Yubei	BA.5.2.48	BA.5.2.48	29855	0.9976
YB20230055	OR185646	32	male	2023-01-07	China	Yubei	BA.5.2.48	BA.5.2.48	29891	0.9995
YB20230056	OR185647	69	male	2023-01-06	China	Yubei	BA.5.2.48	BA.5.2.48	29903	0.9999
YB20230057	OR185648	83	female	2023-01-06	China	Yubei	BF.7.14	BA.5.2.1.7.14	29854	0.9983
YB20230058	OR185649	5	female	2023-01-09	China	Yubei	DY.1	BA.5.2.48.1	29903	0.9999
YB20230059	OR185650	7	male	2023-01-09	China	Yubei	BA.5.2.48	BA.5.2.48	29903	0.9999
YB20230060	OR185651	1	male	2023-01-09	China	Yubei	BA.5.2.48	BA.5.2.48	29903	0.9998
YB20230061	OR185652	0.4	male	2023-01-09	China	Yubei	BA.5.2.48	BA.5.2.48	29855	0.9982
YB20230062	OR185653	8	male	2023-01-09	China	Yubei	BA.5.2.48	BA.5.2.48	29855	0.9976
YB20230063	OR185654	36	female	2023-01-09	China	Yubei	BF.7.14.5	BA.5.2.1.7.14.5	29853	0.998
YB20230064	OR185655	25	male	2023-01-09	China	Yubei	BA.5.2.48	BA.5.2.48	29854	0.9983
YB20230065	OR185656	44	male	2022-06-23	Singapore	Singapore	BA.2.40.1	BA.2.40.1	29846	0.9978
YB20230066	OR185657	23	female	2022-02-01	Singapore	Singapore	BA.5.2.1	BA.5.2.1	29867	0.9985
YB20230068	OR185658	40	male	2022-09-26	Singapore	Singapore	BA.2	BA.2	29854	0.9984
YB20230069	OR185659	30	male	2023-01-12	Korea	Korea	BN.1.2	BA.2.75.5.1.2	29733	0.994
YB20230070	OR185660	0.1	male	2023-01-10	China	Yubei	BA.5.2.48	BA.5.2.48	29732	0.993
YB20230071	OR185661	86	male	2023-01-13	China	Liangjiang New Area	BA.5.2.48	BA.5.2.48	29726	0.9938
YB20230072	OR185662	67	male	2023-01-13	China	Liangjiang New Area	DY.2	BA.5.2.48.2	29788	0.9961
YB20230073	OR185663	91	male	2023-01-10	China	Liangjiang New Area	BA.5.2.48	BA.5.2.48	29727	0.9937
YB20230074	OR185664	79	male	2023-01-10	China	Liangjiang New Area	BA.5.2.48	BA.5.2.48	29727	0.994
YB20230075	OR185665	86	female	2023-01-09	China	Liangjiang New Area	BA.5.2.48	BA.5.2.48	29727	0.9928
YB20230076	OR185666	87	male	2023-01-11	China	Liangjiang New Area	BA.5.2.48	BA.5.2.48	29727	0.9928
YB20230077	OR185667	69	male	2023-01-12	China	Liangjiang New Area	BA.5.2.48	BA.5.2.48	29728	0.994
YB20230078	OR185668	40	male	2023-01-11	China	Liangjiang New Area	BF.7.14	BA.5.2.1.7.14	29866	0.9987
YB20230080	OR185669	82	male	2023-01-11	China	Liangjiang New Area	BA.5.2.48	BA.5.2.48	29728	0.9939
YB20230081	OR185670	66	male	2023-01-09	China	Yubei	BA.5.2.48	BA.5.2.48	29726	0.9939
YB20230082	OR185671	91	male	2023-01-02	China	Yubei	BA.5.2.48	BA.5.2.48	29727	0.994
YB20230083	OR185672	77	female	2023-01-13	China	Liangjiang New Area	BA.5.2.48	BA.5.2.48	29858	0.9984
YB20230084	OR185673	65	male	2023-01-11	China	Liangjiang New Area	BA.5.2.48	BA.5.2.48	29727	0.9938
YB20230085	OR185674	31	male	2023-01-10	China	Yubei	BA.5.2.48	BA.5.2.48	29728	0.9928
YB20230086	OR185675	62	male	2023-01-11	China	Yubei	BF.7.14	BA.5.2.1.7.14	29728	0.9939
YB20230087	OR185676	89	male	2023-01-10	China	Yubei	BA.5.2.48	BA.5.2.48	29727	0.994
YB20230088	OR185677	52	male	2023-01-14	China	Yubei	BA.5.2.48	BA.5.2.48	29727	0.994
YB20230089	OR185678	51	female	2023-01-13	China	Yubei	BA.5.2.48	BA.5.2.48	29729	0.9939
YB20230090	OR185679	29	female	2023-01-10	China	Yubei	BA.5.2.48	BA.5.2.48	29728	0.9938
YB20230091	OR185680	73	male	2023-01-09	China	Yubei	BA.5.2.48	BA.5.2.48	29727	0.994
YB20230092	OR185681	75	female	2023-01-11	China	Yubei	BA.5.2.48	BA.5.2.48	29727	0.9938
YB20230093	OR185682	73	female	2023-01-13	China	Yubei	BA.5.2.48	BA.5.2.48	29727	0.9938
YB20230095	OR185683	40	male	2023-01-12	China	Liangjiang New Area	BA.5.2.48	BA.5.2.48	29727	0.994
YB20230096	OR185684	3	male	2023-01-14	China	Liangjiang New Area	BA.5.2.48	BA.5.2.48	29727	0.9939
YB20230097	OR185685	24	male	2023-01-13	China	Liangjiang New Area	BA.5.2.48	BA.5.2.48	29728	0.9937
YB20230098	OR185686	29	female	2023-01-10	China	Liangjiang New Area	BA.5.2.48	BA.5.2.48	29727	0.9937
YB20230099	OR185687	3	male	2023-01-10	China	Liangjiang New Area	DY.2	BA.5.2.48.2	29727	0.9928
YB20230100	OR185688	0.1	male	2023-01-14	China	Liangjiang New Area	DY.1	BA.5.2.48.1	29728	0.9936
YB20230101	OR185689	0.2	male	2023-01-12	China	Liangjiang New Area	BA.5.2.48	BA.5.2.48	29730	0.9941
YB20230103	OR185690	76	male	2023-01-10	China	Yubei	BA.5.2.48	BA.5.2.48	29852	0.9982
YB20230117	OR185691	78	male	2023-01-24	China	Liangjiang New Area	BA.5.2.48	BA.5.2.48	29727	0.9927
YB20230119	OR185692	48	male	2023-01-25	China	Liangjiang New Area	BA.5.2.48	BA.5.2.48	29726	0.9928
YB20230120	OR185693	27	female	2023-01-17	China	Liangjiang New Area	BA.5.2.48	BA.5.2.48	29728	0.9928
YB20230121	OR185694	82	male	2023-01-16	China	Liangjiang New Area	BA.5.2.48	BA.5.2.48	29728	0.9928
YB20230122	OR185695	84	male	2023-01-18	China	Liangjiang New Area	BA.5.2.48	BA.5.2.48	29727	0.9937
YB20230123	OR185696	83	male	2023-01-17	China	Yubei	BA.5.2.48	BA.5.2.48	29728	0.9928
YB20230124	OR185697	46	male	2023-01-16	China	Liangjiang New Area	BA.5.2.48	BA.5.2.48	29729	0.9929
YB20230125	OR185698	60	male	2023-01-16	China	Yubei	BA.5.2.48	BA.5.2.48	29727	0.9928
YB20230127	OR185699	85	male	2023-01-15	China	Liangjiang New Area	BA.5.2.48	BA.5.2.48	29729	0.994
YB20230128	OR185700	71	male	2023-01-15	China	Liangjiang New Area	BA.5.2.48	BA.5.2.48	29903	0.9987
YB20230129	OR185701	57	male	2023-01-22	China	Yubei	BA.5.2.48	BA.5.2.48	29727	0.9928
YB20230130	OR185702	76	male	2023-01-21	China	Yubei	BA.5.2.48	BA.5.2.48	29727	0.9941
YB20230131	OR185703	82	male	2023-01-17	China	Yubei	BA.5.2.48	BA.5.2.48	29727	0.9938
YB20230132	OR185704	92	male	2023-01-27	China	Yubei	BA.5.2.48	BA.5.2.48	29727	0.994
YB20230133	OR185705	27	male	2023-01-24	China	Yubei	DY.2	BA.5.2.48.2	29726	0.9928
YB20230134	OR185706	31	female	2023-01-20	China	Yubei	BA.5.2.48	BA.5.2.48	29730	0.9939
YB20230135	OR185707	82	female	2023-01-16	China	Yubei	BA.5.2.48	BA.5.2.48	29728	0.994
YB20230136	OR185708	40	female	2023-01-26	China	Yubei	BA.5.2.48	BA.5.2.48	29726	0.9941
YB20230137	OR185709	16	male	2023-01-18	China	Yubei	BA.5.2.48	BA.5.2.48	29727	0.994
YB20230138	OR185710	30	female	2023-01-27	China	Yubei	BA.5.2.48	BA.5.2.48	29727	0.994
YB20230139	OR185711	24	female	2023-01-16	China	Liangjiang New Area	BA.5.2.48	BA.5.2.48	29727	0.9928
YB20230140	OR185712	52	male	2023-01-19	China	Liangjiang New Area	BA.5.2.48	BA.5.2.48	29728	0.994
YB20230141	OR185713	1	male	2023-01-16	China	Liangjiang New Area	BA.5.2.48	BA.5.2.48	29727	0.994
YB20230142	OR185714	48	female	2022-11-19	China	Yubei	BA.2.76	BA.2.76	29728	0.9938
YB20230143	OR185715	55	female	2022-08-31	Singapore	Singapore	BA.2.76	BA.2.76	29877	0.9991
YB20230144	OR185716	45	male	2022-09-15	Singapore	Singapore	CP.1	BA.5.2.6.1	29903	1
YB20230145	OR185717	40	male	2022-09-23	Singapore	Singapore	BA.5.2.36	BA.5.2.36	29854	0.9983
YB20230146	OR185718	38	female	2022-01-28	Singapore	Singapore	BA.1.1	BA.1.1	29903	0.9999
YB20230147	OR185719	35	male	2022-09-27	Singapore	Singapore	BA.1.1	BA.1.1	29854	0.9983
YB20230148	OR185720	15	female	2023-02-05	China	Liangjiang New Area	BF.7.14.1	BA.5.2.1.7.14.1	29903	0.9991
YB20230149	OR185721	82	male	2023-01-22	China	Liangjiang New Area	BA.5.2.48	BA.5.2.48	29903	0.999
YB20230152	OR185722	89	male	2023-01-28	China	Liangjiang New Area	BA.5.2.48	BA.5.2.48	29854	0.9976
YB20230154	OR185723	32	female	2023-02-03	China	Liangjiang New Area	BA.5.2.48	BA.5.2.48	29903	0.9992
YB20230159	OR185724	71	male	2023-01-29	China	Yubei	BA.5.2.48	BA.5.2.48	29903	0.9968
YB20230160	OR185725	40	female	2023-01-29	China	Yubei	BA.5.2.48	BA.5.2.48	29854	0.9976
YB20230161	OR185726	71	female	2023-01-29	China	Yubei	BA.5.2.48	BA.5.2.48	29903	0.9988
YB20230162	OR185727	60	female	2023-01-30	China	Yubei	BA.5.2.48	BA.5.2.48	29903	0.9987
YB20230163	OR185728	57	male	2023-01-31	China	Yubei	BA.5.2.48	BA.5.2.48	29854	0.9976
YB20230164	OR185729	59	female	2023-02-01	China	Yubei	BA.5.2.48	BA.5.2.48	29854	0.9981
YB20230165	OR185730	50	female	2023-02-02	China	Yubei	BA.5.2.48	BA.5.2.48	29903	0.9992
YB20230173	OR185731	34	male	2022-10-12	Italy	Italy	BA.5.2.1	BA.5.2.1	29854	0.9983
YB20230178	OR185732	38	male	2022-10-12	Italy	Italy	BA.5.2.1	BA.5.2.1	29903	0.9999
YB20230181	OR185733	45	male	2022-10-11	Singapore	Singapore	XBB.1.1	XBB.1.1	29903	1
YB20230182	OR185734	33	male	2022-10-11	Singapore	Singapore	XBB.1	XBB.1	29854	0.9983
YB20230183	OR185735	48	male	2022-10-11	Singapore	Singapore	XBB.1	XBB.1	29865	0.9987
YB20230195	OR185736	74	male	2023-02-07	China	Yubei	BA.5.2.48	BA.5.2.48	29854	0.9969
YB20230197	OR185737	9	female	2023-02-07	China	Liangjiang New Area	DY.2	BA.5.2.48.2	29853	0.9982
YB20230198	OR185738	35	male	2023-02-07	China	Liangjiang New Area	DY.4	BA.5.2.48.4	29854	0.9971
YB20230199	OR185739	14	male	2023-02-11	China	Liangjiang New Area	DY.2	BA.5.2.48.2	29854	0.9983
YB20230200	OR185740	58	male	2023-02-06	China	Yubei	BA.5.2.48	BA.5.2.48	29854	0.9984
YB20230201	OR185741	26	male	2023-02-13	China	Yubei	BA.5.2.48	BA.5.2.48	29854	0.9983
YB20230202	OR185742	67	female	2023-02-07	China	Yubei	BA.5.2.6	BA.5.2.6	29854	0.9971
YB20230203	OR185743	23	female	2022-07-05	United Kingdom	England	BA.5.2.1	BA.5.2.1	29728	0.9928
YB20230204	OR185744	23	female	2022-07-06	United Kingdom	England	BA.5.2.1	BA.5.2.1	29727	0.9938
YB20230205	OR185745	22	female	2022-07-06	United Kingdom	England	BA.5.2.1	BA.5.2.1	29727	0.9937
YB20230206	OR185746	34	male	2022-07-06	United Kingdom	Spain	BA.5.1.9	BA.5.1.9	29731	0.9941
YB20230207	OR185747	24	female	2022-07-12	United Kingdom	England	BF.28	BA.5.2.1.28	29839	0.9966
YB20230208	OR185748	23	female	2022-07-12	United Kingdom	England	BF.28	BA.5.2.1.28	29728	0.9928
YB20230209	OR185749	23	female	2022-07-13	United Kingdom	England	BF.28	BA.5.2.1.28	29854	0.9976
YB20230211	OR185750	26	male	2022-07-18	Singapore	Singapore	BF.27	BA.5.2.1.27	29854	0.9983
YB20230212	OR185751	36	male	2022-08-02	Singapore	Singapore	BE.4	BA.5.3.1.4	29854	0.998
YB20230213	OR185752	23	female	2022-08-03	Singapore	Singapore	BA.5.2	BA.5.2	29903	0.9999
YB20230214	OR185753	40	male	2022-08-06	Singapore	Singapore	BA.5.2	BA.5.2	29903	1
YB20230215	OR185754	36	male	2022-08-09	Singapore	Singapore	BA.5.2	BA.5.2	29881	0.9992
YB20230219	OR185755	32	male	2022-08-02	Singapore	Singapore	BA.5.2	BA.5.2	29854	0.9982
YB20230220	OR185756	23	male	2022-07-12	United Kingdom	England	BA.5.2.20	BA.5.2.20	29855	0.9976
YB20230221	OR185757	13	female	2023-02-15	China	Liangjiang New Area	DY.2	BA.5.2.48.2	29727	0.994
YB20230223	OR185758	5	female	2023-02-18	China	Liangjiang New Area	BA.5.2.48	BA.5.2.48	29846	0.998
YB20230224	OR185759	14	male	2023-02-18	China	Liangjiang New Area	DY.2	BA.5.2.48.2	29727	0.994
YB20230225	OR185760	50	male	2023-02-17	China	Yubei	BA.5.2.48	BA.5.2.48	29726	0.9939
YB20230226	OR185761	15	male	2023-02-16	China	Yubei	DY.4	BA.5.2.48.4	29727	0.9935
YB20230227	OR185762	58	male	2023-02-17	China	Yubei	BA.5.2.48	BA.5.2.48	29727	0.9937
YB20230228	OR185763	82	female	2023-02-20	China	Yubei	BA.5.2.48	BA.5.2.48	29726	0.9928
YB20230229	OR185764	42	female	2023-02-20	China	Liangjiang New Area	BA.5.2.48	BA.5.2.48	29727	0.9928
YB20230230	OR185765	12	male	2023-02-24	China	Liangjiang New Area	DY.2	BA.5.2.48.2	29727	0.9928
YB20230231	OR185766	12	female	2023-02-25	China	Liangjiang New Area	BA.5.2.48	BA.5.2.48	29731	0.9939
YB20230232	OR185767	12	male	2023-02-26	China	Liangjiang New Area	BA.5.2.48	BA.5.2.48	29728	0.9941
YB20230233	EPI_ISL_17858256	77	male	2023-02-24	China	Yubei	BA.5.2.48	BA.5.2.48	29726	0.9925
YB20230234	OR185768	73	male	2023-02-26	China	Yubei	BF.7.14	BA.5.2.1.7.14	29726	0.9925
YB20230235	OR185769	47	male	2023-02-22	China	Liangjiang New Area	BA.5.2.48	BA.5.2.48	29727	0.9938
YB20230236	OR185770	13	male	2023-02-18	China	Liangjiang New Area	DY.2	BA.5.2.48.2	29726	0.9928
YB20230237	OR185771	15	female	2023-02-20	China	Liangjiang New Area	DY.4	BA.5.2.48.4	29727	0.994
YB20230238	OR185772	13	male	2023-02-21	China	Liangjiang New Area	DY.2	BA.5.2.48.2	29727	0.9938
YB20230240	OR185773	13	male	2023-02-26	China	Liangjiang New Area	DY.2	BA.5.2.48.2	29728	0.9928
YB20230241	OR185774	44	male	2022-10-12	Singapore	Singapore	XBB.1	XBB.1	29728	0.994
YB20230242	OR185775	33	male	2022-10-08	Singapore	Singapore	BM.1.1.1	BA.2.75.3.1.1.1	29853	0.9979
YB20230244	OR185776	34	male	2022-10-12	Singapore	Singapore	XBB.1	XBB.1	29728	0.994
YB20230245	OR185777	30	female	2022-10-19	China	Yubei	AY.126	B.1.617.2.126	29794	0.9963
YB20230252	OR185778	16	female	2023-03-05	China	Yubei	DY.2	BA.5.2.48.2	29727	0.9941
YB20230253	OR185779	17	female	2023-03-02	China	Liangjiang New Area	EJ.2	BA.2.75.5.1.3.8.2	29729	0.9929
YB20230255	OR185780	12	female	2023-03-03	China	Liangjiang New Area	DY.2	BA.5.2.48.2	29726	0.9935
YB20230256	OR185781	16	female	2023-03-04	China	Liangjiang New Area	DY.3	BA.5.2.48.3	29726	0.9928
YB20230257	OR185782	13	female	2023-03-04	China	Liangjiang New Area	DY.3	BA.5.2.48.3	29731	0.9941
YB20230258	OR185783	16	female	2023-03-04	China	Yubei	DY.2	BA.5.2.48.2	29855	0.9984
YB20230264	OR185784	16	male	2023-03-06	China	Yubei	DY.3	BA.5.2.48.3	29728	0.9941
YB20230265	OR185785	16	female	2023-03-06	China	Yubei	DY.2	BA.5.2.48.2	29728	0.9941
YB20230266	OR185786	16	male	2023-03-05	China	Yubei	BA.5.2.48	BA.5.2.48	29727	0.994
YB20230267	OR185787	16	female	2023-03-05	China	Yubei	DY.2	BA.5.2.48.2	29727	0.9941
YB20230268	OR185788	27	female	2023-03-10	China	Liangjiang New Area	DY.3	BA.5.2.48.3	29727	0.9941
YB20230269	OR185789	63	female	2023-03-10	China	Liangjiang New Area	DY.4	BA.5.2.48.4	29727	0.994
YB20230270	OR185790	42	male	2023-03-10	China	Liangjiang New Area	DY.4	BA.5.2.48.4	29727	0.994
YB20230272	OR185791	15	female	2023-03-12	China	Liangjiang New Area	DY.4	BA.5.2.48.4	29728	0.994
YB20230276	OR185792	13	male	2023-03-09	China	Yubei	DY.4	BA.5.2.48.4	29727	0.994
YB20230277	OR185793	16	female	2023-03-09	China	Yubei	DY.2	BA.5.2.48.2	29728	0.9928
YB20230279	OR185794	16	male	2023-03-07	China	Liangjiang New Area	DY.3	BA.5.2.48.3	29727	0.9928
YB20230280	OR185795	15	male	2023-03-11	China	Liangjiang New Area	DY.2	BA.5.2.48.2	29731	0.9942
YB20230281	OR185796	5	female	2023-03-11	China	Liangjiang New Area	DY.4	BA.5.2.48.4	29727	0.9928
YB20230282	OR185797	15	male	2023-03-01	China	Jiangbei	DY.3	BA.5.2.48.3	29727	0.994
YB20230283	OR185798	46	male	2023-03-03	China	Jiangbei	BA.5.2.48	BA.5.2.48	29727	0.9939
YB20230284	OR185799	15	female	2023-03-01	China	Jiangbei	DY.3	BA.5.2.48.3	29728	0.994
YB20230285	OR185800	28	female	2023-03-04	China	Jiangbei	DY.4	BA.5.2.48.4	29728	0.9938
YB20230286	OR185801	14	female	2023-03-04	China	Jiangbei	DY.2	BA.5.2.48.2	29728	0.9928
YB20230287	OR185802	17	female	2023-03-04	China	Jiangbei	DY.4	BA.5.2.48.4	29727	0.9928
YB20230288	OR185803	15	male	2023-03-06	China	Jiangbei	BA.5.2.48	BA.5.2.48	29730	0.9929
YB20230289	OR185804	15	female	2023-03-06	China	Jiangbei	DY.3	BA.5.2.48.3	29729	0.9941
YB20230291	OR185805	15	female	2023-03-06	China	Jiangbei	DY.2	BA.5.2.48.2	29801	0.9966
YB20230293	OR185806	15	female	2023-03-14	China	Liangjiang New Area	EJ.2	BA.2.75.5.1.3.8.2	29728	0.9938
YB20230295	OR185807	45	male	2023-03-14	China	Liangjiang New Area	DY.2	BA.5.2.48.2	29730	0.994
YB20230296	OR185808	37	male	2023-03-16	China	Liangjiang New Area	DY.2	BA.5.2.48.2	29727	0.994
YB20230297	OR185809	62	female	2023-03-14	China	Liangjiang New Area	DY.2	BA.5.2.48.2	29727	0.994
YB20230298	OR185810	14	female	2023-03-17	China	Liangjiang New Area	DY.4	BA.5.2.48.4	29727	0.9928
YB20230299	OR185811	44	female	2023-03-18	China	Liangjiang New Area	DY.4	BA.5.2.48.4	29726	0.9928
YB20230300	OR185812	70	female	2023-03-18	China	Liangjiang New Area	DY.2	BA.5.2.48.2	29728	0.9928
YB20230301	OR185813	27	male	2023-03-19	China	Liangjiang New Area	DY.2	BA.5.2.48.2	29728	0.9928
YB20230302	OR185814	17	female	2023-03-16	China	Liangjiang New Area	DY.3	BA.5.2.48.3	29728	0.994
YB20230303	OR185815	64	male	2023-03-18	China	Yubei	DY.4	BA.5.2.48.4	29727	0.994
YB20230304	OR185816	20	female	2023-03-19	China	Yubei	DY.4	BA.5.2.48.4	29727	0.9941
YB20230305	OR185817	18	female	2023-03-08	China	Jiangbei	DY.2	BA.5.2.48.2	29827	0.9962
YB20230306	OR185818	23	female	2023-03-08	China	Jiangbei	DY.2	BA.5.2.48.2	29728	0.9938
YB20230307	OR185819	17	male	2023-03-09	China	Jiangbei	BA.5.2.48	BA.5.2.48	29733	0.9939
YB20230309	OR185820	17	female	2023-03-10	China	Jiangbei	DY.3	BA.5.2.48.3	29727	0.994
YB20230310	OR185821	30	female	2023-03-12	China	Jiangbei	DY.4	BA.5.2.48.4	29831	0.9975
YB20230314	OR185822	67	female	2023-03-10	China	Jiangbei	DY.4	BA.5.2.48.4	29727	0.9941
YB20230317	OR185823	16	male	2023-03-14	China	Beibei	DY.2	BA.5.2.48.2	29727	0.9938
YB20230319	OR185824	35	male	2023-03-20	China	Liangjiang New Area	DY.3	BA.5.2.48.3	29871	0.9989
YB20230320	OR185825	26	female	2023-03-20	China	Liangjiang New Area	DY.2	BA.5.2.48.2	29871	0.9989
YB20230321	OR185826	16	female	2023-03-21	China	Liangjiang New Area	DY.4	BA.5.2.48.4	29871	0.9989
YB20230322	OR185827	37	male	2023-03-22	China	Liangjiang New Area	DY.2	BA.5.2.48.2	29871	0.9989
YB20230323	OR185828	18	female	2023-03-24	China	Liangjiang New Area	DY.4	BA.5.2.48.4	29871	0.9989
YB20230324	OR185829	18	female	2023-03-25	China	Liangjiang New Area	DY.4	BA.5.2.48.4	29871	0.9989
YB20230325	OR185830	29	female	2023-03-26	China	Liangjiang New Area	DY.3	BA.5.2.48.3	29871	0.9989
YB20230327	OR185831	59	male	2023-03-21	China	Yubei	DY.2	BA.5.2.48.2	29871	0.9989
YB20230328	OR185832	17	female	2023-03-21	China	Yubei	DY.4	BA.5.2.48.4	29877	0.9991
YB20230329	OR185833	61	female	2023-03-21	China	Yubei	DY.2	BA.5.2.48.2	29871	0.9989
YB20230330	OR185834	13	male	2023-03-21	China	Yubei	DY.2	BA.5.2.48.2	29872	0.999
YB20230331	OR185835	52	male	2023-03-23	China	Yubei	DY.2	BA.5.2.48.2	29871	0.9989
YB20230332	OR185836	16	female	2023-03-21	China	Liangjiang New Area	DY.3	BA.5.2.48.3	29871	0.9989
YB20230333	OR185837	47	female	2023-03-26	China	Liangjiang New Area	DY.2	BA.5.2.48.2	29871	0.9989
YB20230334	OR185838	70	female	2023-03-26	China	Liangjiang New Area	DY.2	BA.5.2.48.2	29871	0.9989
YB20230336	OR185839	8	male	2023-03-24	China	Liangjiang New Area	DY.2	BA.5.2.48.2	29871	0.9989
YB20230338	OR185840	46	female	2023-03-21	China	Jiangbei	BA.5.2.48	BA.5.2.48	29871	0.9989
YB20230339	OR185841	69	male	2023-03-24	China	Beibei	BA.5.2.48	BA.5.2.48	29871	0.9989
YB20230340	OR185842	15	male	2023-03-24	China	Beibei	FR.1	BA.2.75.5.1.2.3.1	29871	0.9989
YB20230341	OR185843	19	female	2023-03-26	China	Beibei	DY.3	BA.5.2.48.3	29871	0.9989
YB20230344	OR185844	69	male	2023-03-27	China	Beibei	BA.5.2.48	BA.5.2.48	29858	0.998
YB20230345	OR185845	22	male	2023-04-02	China	Beibei	XBB.1.9.2	XBB.1.9.2	29855	0.9979
YB20230346	OR185846	40	female	2023-03-27	China	Yubei	DY.4	BA.5.2.48.4	29855	0.9982
YB20230347	OR185847	40	female	2023-03-26	China	Yubei	XBB.1.9.1	XBB.1.9.1	29853	0.9981
YB20230348	OR185848	17	male	2023-03-28	China	Yubei	DY.2	BA.5.2.48.2	29860	0.9985
YB20230349	OR185849	56	female	2023-03-29	China	Yubei	DY.4	BA.5.2.48.4	29852	0.9981
YB20230350	OR185850	31	female	2023-04-01	China	Yubei	EG.1	XBB.1.9.2.1	29855	0.9978
YB20230351	OR185851	15	female	2023-04-02	China	Yubei	DY.2	BA.5.2.48.2	29851	0.9981
YB20230352	OR185852	34	male	2023-03-28	China	Liangjiang New Area	XBB.1.9.1	XBB.1.9.1	29851	0.9982
YB20230353	OR185853	3	male	2023-03-29	China	Liangjiang New Area	BA.5.2.50	BA.5.2.50	29853	0.9981
YB20230354	OR185854	13	male	2023-03-26	China	Jiangbei	DY.3	BA.5.2.48.3	29855	0.9982
YB20230355	OR185855	46	male	2023-03-22	China	Jiangbei	DY.2	BA.5.2.48.2	29858	0.9981
YB20230357	OR185856	0.6	female	2023-04-08	China	Yubei	XBB.1.5	XBB.1.5	29871	0.9989
YB20230358	OR185857	1	male	2023-04-09	China	Liangjiang New Area	XBB.1.9.1	XBB.1.9.1	29871	0.9989
YB20230362	OR185858	62	female	2023-04-07	China	Beibei	FL.5	XBB.1.9.1.5	29871	0.9989
YB20230363	OR185859	74	male	2023-04-08	China	Beibei	FR.1	BA.2.75.5.1.2.3.1	29903	1
YB20230365	OR185860	28	female	2023-04-10	China	Yubei	XBB.1.9.1	XBB.1.9.1	29871	0.9989
YB20230366	OR185861	21	male	2023-04-10	China	Jiangbei	XBB.1.9.1	XBB.1.9.1	29871	0.9989
YB20230367	OR185862	23	female	2023-04-11	China	Jiangbei	XBB.1.9.1	XBB.1.9.1	29871	0.9989
YB20230369	OR185863	7	male	2023-04-16	China	Liangjiang New Area	XBB.1.9.1	XBB.1.9.1	29870	0.9989
YB20230373	OR185864	66	female	2023-04-16	China	Beibei	FR.1	BA.2.75.5.1.2.3.1	29870	0.9989
YB20230375	OR185865	36	female	2023-04-17	China	Changshou	EG.2	XBB.1.9.2.2	29870	0.9989
YB20230376	OR185866	17	female	2023-04-17	China	Yubei	DY.4	BA.5.2.48.4	29870	0.9989
YB20230379	OR185867	17	female	2023-04-17	China	Yubei	DY.4	BA.5.2.48.4	29870	0.9989
YB20230380	OR185868	35	female	2023-04-17	China	Yubei	DY.4	BA.5.2.48.4	29870	0.9989
YB20230384	OR185869	27	female	2023-04-18	China	Beibei	XBB.1.9.1	XBB.1.9.1	29872	0.999
YB20230385	OR185870	81	male	2023-04-17	China	Beibei	FR.1	BA.2.75.5.1.2.3.1	29903	1
YB20230387	OR185871	71	male	2023-04-17	China	Beibei	FL.2	XBB.1.9.1.2	29871	0.9989
YB20230388	OR185872	66	male	2023-04-12	China	Jiangbei	DY.2	BA.5.2.48.2	29871	0.9989
YB20230389	OR185873	26	female	2023-04-14	China	Jiangbei	XBB.1.9.1	XBB.1.9.1	29871	0.9989
YB20230390	OR185874	26	female	2023-04-14	China	Jiangbei	BF.7.14	BA.5.2.1.7.14	29871	0.9989
YB20230391	OR185875	72	male	2023-04-11	China	Jiangbei	DY.2	BA.5.2.48.2	29871	0.9989
YB20230393	OR185876	70	male	2023-04-15	China	Jiangbei	XBB.1.9.1	XBB.1.9.1	29903	1
YB20230394	OR185877	22	male	2023-04-16	China	Jiangbei	FL.2	XBB.1.9.1.2	29871	0.9989
YB20230396	OR185878	27	male	2023-04-14	China	Jiangbei	FR.1	BA.2.75.5.1.2.3.1	29884	0.9994
YB20230397	OR185879	29	female	2023-04-18	China	Liangjiang New Area	FR.1	BA.2.75.5.1.2.3.1	29871	0.9989
YB20230399	OR185880	37	male	2023-04-19	China	Jiangbei	FY.3	XBB.1.22.1.3	29871	0.9989
YB20230400	OR185881	41	female	2023-04-21	China	Jiangbei	XBB.1.9.1	XBB.1.9.1	29871	0.9989
YB20230401	OR185882	89	male	2023-04-19	China	Beibei	FR.1	BA.2.75.5.1.2.3.1	29887	0.9995
YB20230402	OR185883	27	female	2023-04-19	China	Beibei	XBB.1.9.1	XBB.1.9.1	29871	0.9989
YB20230405	OR185884	95	male	2023-04-22	China	Beibei	FR.1	BA.2.75.5.1.2.3.1	29871	0.9989
YB20230406	OR185885	82	male	2023-04-22	China	Beibei	FR.1	BA.2.75.5.1.2.3.1	29871	0.9989
YB20230408	OR185886	81	male	2023-04-20	China	Beibei	FL.5	XBB.1.9.1.5	29871	0.9989
YB20230409	OR185887	80	female	2023-04-20	China	Beibei	FR.1	BA.2.75.5.1.2.3.1	29871	0.9989
YB20230410	OR185888	94	female	2023-04-21	China	Beibei	FL.5	XBB.1.9.1.5	29871	0.9989
YB20230411	OR185889	86	female	2023-04-21	China	Beibei	XBB.1.5	XBB.1.5	29871	0.9989
YB20230412	OR185890	24	female	2023-04-22	China	Beibei	FR.1	BA.2.75.5.1.2.3.1	29871	0.9989
YB20230414	OR185891	52	male	2023-04-22	China	Beibei	FR.1	BA.2.75.5.1.2.3.1	29871	0.9989
YB20230415	OR185892	39	male	2023-04-21	China	Yubei	FU.1	XBB.1.16.1.1	29871	0.9989
YB20230417	OR185893	73	male	2023-04-22	China	Yubei	XBB.1.5	XBB.1.5	29871	0.9989
YB20230418	OR185894	35	female	2023-04-23	China	Yubei	FU.1	XBB.1.16.1.1	29871	0.9989
YB20230419	OR185895	0.4	male	2023-04-22	China	Liangjiang New Area	XBB.1.9.1	XBB.1.9.1	29871	0.9989
YB20230420	OR185896	70	male	2023-04-22	China	Changshou	XBB.1.9.1	XBB.1.9.1	29871	0.9989
YB20230422	OR185897	77	male	2023-04-23	China	Yubei	FL.5	XBB.1.9.1.5	29897	0.9998
YB20230424	OR185898	72	male	2023-04-23	China	Yubei	XBB.1.5	XBB.1.5	29871	0.9989
YB20230427	OR185899	22	male	2023-04-23	China	Yubei	XBB.1.9.1	XBB.1.9.1	29871	0.9989
YB20230428	OR185900	3	male	2023-04-23	China	Yubei	XBB.1.5	XBB.1.5	29871	0.9989
YB20230429	OR185901	25	male	2023-04-22	China	Beibei	FR.1	BA.2.75.5.1.2.3.1	29871	0.9989
YB20230431	OR185902	18	female	2023-04-23	China	Beibei	FR.1	BA.2.75.5.1.2.3.1	29871	0.9989
YB20230432	OR185903	22	male	2023-04-23	China	Beibei	FR.1	BA.2.75.5.1.2.3.1	29871	0.9989
YB20230433	OR185904	20	female	2023-04-23	China	Beibei	FR.1	BA.2.75.5.1.2.3.1	29871	0.9989
YB20230435	OR185905	18	male	2023-04-24	China	Beibei	XBB.1.9.1	XBB.1.9.1	29871	0.9989
YB20230437	OR185906	69	male	2023-04-24	China	Beibei	FR.1	BA.2.75.5.1.2.3.1	29903	1
YB20230438	OR185907	14	female	2023-04-24	China	Beibei	FL.5	XBB.1.9.1.5	29871	0.9987
YB20230439	OR185908	59	female	2023-04-17	China	Beibei	FR.1	BA.2.75.5.1.2.3.1	29871	0.9989
YB20230440	OR185909	88	male	2023-04-18	China	Beibei	FR.1	BA.2.75.5.1.2.3.1	29871	0.9989
YB20230441	OR185910	28	male	2023-04-20	China	Beibei	FL.5	XBB.1.9.1.5	29871	0.9989
YB20230442	OR185911	71	female	2023-04-23	China	Jiangbei	XBB.1.9.1	XBB.1.9.1	29871	0.9989
YB20230443	OR185912	24	male	2023-04-24	China	Jiangbei	XBB.1.9.1	XBB.1.9.1	29871	0.9989
YB20230444	OR185913	37	female	2023-04-24	China	Jiangbei	XBB.1.5	XBB.1.5	29869	0.9989
YB20230445	OR185914	67	male	2023-04-24	China	Jiangbei	XBB.1.16	XBB.1.16	29871	0.9989
YB20230446	OR185915	28	female	2023-04-21	China	Jiangbei	XBB.1.9.1	XBB.1.9.1	29871	0.9989
YB20230447	OR185916	69	male	2023-04-25	China	Jiangbei	XBB.1.9.1	XBB.1.9.1	29871	0.9989
YB20230448	OR185917	49	female	2023-04-25	China	Jiangbei	XBB.1.9.1	XBB.1.9.1	29871	0.9989
YB20230449	OR185918	27	female	2023-04-20	China	Jiangbei	XBB.1.5	XBB.1.5	29871	0.9989
YB20230450	OR185919	59	female	2023-04-20	China	Jiangbei	FL.5	XBB.1.9.1.5	29871	0.9989
YB20230451	OR185920	35	female	2023-04-20	China	Jiangbei	XBB.1.9.1	XBB.1.9.1	29871	0.9989
YB20230452	OR185921	31	female	2023-04-20	China	Jiangbei	XBB.1.9.1	XBB.1.9.1	29871	0.9989
YB20230453	OR185922	30	female	2023-04-20	China	Jiangbei	XBB.1.9.1	XBB.1.9.1	29871	0.9989
YB20230454	OR185923	67	female	2023-04-21	China	Jiangbei	XBB.1.9.1	XBB.1.9.1	29871	0.9989
YB20230456	OR185924	33	male	2023-04-22	China	Jiangbei	XBB.1.9.1	XBB.1.9.1	29871	0.9989
YB20230457	OR185925	39	female	2023-04-22	China	Jiangbei	XBB.1.9.1	XBB.1.9.1	29871	0.9989
YB20230458	OR185926	30	male	2023-04-22	China	Jiangbei	XBB.1.9.1	XBB.1.9.1	29871	0.9989
YB20230459	OR185927	70	male	2023-04-22	China	Jiangbei	XBB.1.9.1	XBB.1.9.1	29871	0.9989
YB20230460	OR185928	65	male	2023-04-23	China	Jiangbei	XBB.1.9.1	XBB.1.9.1	29871	0.9989
YB20230461	OR185929	54	female	2023-04-23	China	Jiangbei	XBB.1.9.1	XBB.1.9.1	29871	0.9987
YB20230462	OR185930	80	female	2023-04-23	China	Jiangbei	XBB.1.16	XBB.1.16	29871	0.9989
YB20230463	OR185931	25	female	2023-04-23	China	Jiangbei	XBB.1.9.1	XBB.1.9.1	29871	0.9989
YB20230464	OR185932	33	female	2023-04-23	China	Jiangbei	FR.1	BA.2.75.5.1.2.3.1	29871	0.9989
YB20230465	OR185933	29	female	2023-04-23	China	Jiangbei	XBB.1.9.1	XBB.1.9.1	29871	0.9989
YB20230466	OR185934	42	male	2023-04-23	China	Jiangbei	XBB.1.9.1	XBB.1.9.1	29871	0.9989
YB20230467	OR185935	66	male	2023-04-23	China	Jiangbei	XBB.1.9.1	XBB.1.9.1	29871	0.9989
YB20230468	OR185936	43	male	2023-04-24	China	Jiangbei	FL.5	XBB.1.9.1.5	29871	0.9987
YB20230469	OR185937	51	female	2023-04-24	China	Jiangbei	XBB.1.9.1	XBB.1.9.1	29871	0.9989
YB20230470	OR185938	26	male	2023-04-24	China	Jiangbei	XBB.1.9.1	XBB.1.9.1	29871	0.9989
YB20230473	OR185939	16	female	2023-04-25	China	Changshou	XBB.1.9.1	XBB.1.9.1	29871	0.9989
YB20230474	OR185940	75	female	2023-04-25	China	Changshou	FL.5	XBB.1.9.1.5	29867	0.9986
YB20230475	OR185941	68	female	2023-04-25	China	Changshou	XBB.1.9.1	XBB.1.9.1	29871	0.9989
YB20230476	OR185942	41	male	2023-04-20	China	Changshou	XBB.1.5.24	XBB.1.5.24	29871	0.9989
YB20230477	OR185943	11	female	2023-04-23	China	Changshou	FL.5	XBB.1.9.1.5	29871	0.9987
YB20230479	OR185944	43	male	2023-04-22	China	Yubei	XBB.1.9.1	XBB.1.9.1	29903	1
YB20230503	OR185945	26	female	2023-05-03	China	Yubei	XBB.1.9.1	XBB.1.9.1	29867	0.9988
YB20230504	OR185946	23	female	2023-05-01	China	Yubei	XBB.1.9.1	XBB.1.9.1	29868	0.9987
YB20230506	OR185947	79	female	2023-05-01	China	Yubei	XBB.1.9.1	XBB.1.9.1	29867	0.9988
YB20230507	OR185948	56	female	2023-05-01	China	Yubei	XBB.1.9.1	XBB.1.9.1	29871	0.9987
YB20230508	OR185949	79	female	2023-05-02	China	Yubei	FR.1	BA.2.75.5.1.2.3.1	29871	0.9988
YB20230510	OR185950	73	male	2023-05-02	China	Yubei	XBB.1.9.1	XBB.1.9.1	29868	0.9986
YB20230511	OR185951	84	male	2023-05-01	China	Yubei	XBB.1.16	XBB.1.16	29867	0.9988
YB20230512	OR185952	79	female	2023-05-01	China	Liangjiang New Area	XBB.1.9.1	XBB.1.9.1	29871	0.9987
YB20230513	OR185953	66	male	2023-05-02	China	Liangjiang New Area	XBB.1.9.1	XBB.1.9.1	29871	0.9988
YB20230514	OR185954	31	female	2023-05-03	China	Liangjiang New Area	XBB.1.9.1	XBB.1.9.1	29867	0.9987
YB20230516	OR185955	27	male	2023-05-03	China	Liangjiang New Area	FL.4	XBB.1.9.1.4	29867	0.9986
YB20230517	OR185956	32	male	2023-05-03	China	Liangjiang New Area	XBB.1.9.1	XBB.1.9.1	29867	0.9987
YB20230518	OR185957	75	male	2023-05-03	China	Liangjiang New Area	XBB.1.16	XBB.1.16	29867	0.9988
YB20230519	OR185958	23	male	2023-05-03	China	Liangjiang New Area	XBB.1.9.1	XBB.1.9.1	29867	0.9988
YB20230520	OR185959	46	male	2023-05-03	China	Liangjiang New Area	XBB.1.9.1	XBB.1.9.1	29867	0.9987
YB20230521	OR185960	49	female	2023-05-03	China	Liangjiang New Area	XBB.1.5	XBB.1.5	29867	0.9988
YB20230523	OR185961	32	female	2023-05-02	China	Liangjiang New Area	XBB.1.9.1	XBB.1.9.1	29867	0.9986
YB20230524	OR185962	71	female	2023-05-02	China	Liangjiang New Area	XBB.1.16	XBB.1.16	29867	0.9988
YB20230525	OR185963	65	female	2023-05-02	China	Liangjiang New Area	XBB.1.5	XBB.1.5	29867	0.9986
YB20230526	OR185964	33	male	2023-05-02	China	Liangjiang New Area	XBB.1.9.1	XBB.1.9.1	29903	0.9998
YB20230528	OR185965	27	female	2023-05-02	China	Liangjiang New Area	FU.1	XBB.1.16.1.1	29851	0.9981
YB20230529	OR185966	22	female	2023-05-02	China	Liangjiang New Area	XBB.1.9.1	XBB.1.9.1	29871	0.9988
YB20230530	OR185967	69	female	2023-05-02	China	Liangjiang New Area	XBB.1.9.1	XBB.1.9.1	29867	0.9988
YB20230531	OR185968	21	female	2023-05-03	China	Liangjiang New Area	FR.1	BA.2.75.5.1.2.3.1	29871	0.9988
YB20230533	OR185969	29	male	2023-05-03	China	Liangjiang New Area	FL.2	XBB.1.9.1.2	29867	0.9986
YB20230535	OR185970	92	male	2023-05-02	China	Liangjiang New Area	FL.4	XBB.1.9.1.4	29867	0.9986
YB20230536	OR185971	2	male	2023-05-02	China	Liangjiang New Area	XBB.1.9.1	XBB.1.9.1	29869	0.9987
YB20230537	OR185972	41	female	2023-05-02	China	Liangjiang New Area	XBB.1.5	XBB.1.5	29867	0.9987
YB20230539	OR185973	12	male	2023-05-02	China	Liangjiang New Area	XBB.1.16	XBB.1.16	29903	0.9998
YB20230541	OR185974	0.6	male	2023-05-02	China	Liangjiang New Area	XBB.1.16	XBB.1.16	29871	0.9988
YB20230542	OR185975	13	female	2023-05-02	China	Liangjiang New Area	FR.1	BA.2.75.5.1.2.3.1	29871	0.9988
YB20230543	OR185976	0.1	female	2023-05-02	China	Liangjiang New Area	FR.1	BA.2.75.5.1.2.3.1	29867	0.9986
YB20230544	OR185977	0.6	female	2023-05-02	China	Liangjiang New Area	XBB.1.9.1	XBB.1.9.1	29867	0.9987
YB20230545	OR185978	0.1	female	2023-05-02	China	Liangjiang New Area	XBB.1.9.1	XBB.1.9.1	29873	0.9989
YB20230547	OR185979	11	female	2023-05-02	China	Liangjiang New Area	FL.2	XBB.1.9.1.2	29867	0.9986
YB20230548	OR185980	0.1	male	2023-05-02	China	Liangjiang New Area	XBB.1.16	XBB.1.16	29901	0.9997
YB20230549	OR185981	0.1	male	2023-05-02	China	Liangjiang New Area	XBB.1.9.1	XBB.1.9.1	29867	0.9986
YB20230550	OR185982	2	male	2023-05-02	China	Liangjiang New Area	XBB.1.5	XBB.1.5	29867	0.9986
YB20230551	OR185983	0.2	female	2023-05-02	China	Liangjiang New Area	XBB.1.9.1	XBB.1.9.1	29867	0.9988
YB20230552	OR185984	0.6	male	2023-05-03	China	Liangjiang New Area	XBB.1.9.1	XBB.1.9.1	29867	0.9988
YB20230554	OR185985	67	female	2023-05-01	China	Jiangbei	FR.1	BA.2.75.5.1.2.3.1	29871	0.9989
YB20230555	OR185986	64	female	2023-05-01	China	Jiangbei	XBB.1.5	XBB.1.5	29867	0.9986
YB20230556	OR185987	67	male	2023-05-01	China	Jiangbei	XBB.1.9.1	XBB.1.9.1	29867	0.9986
YB20230557	OR185988	68	male	2023-05-01	China	Jiangbei	XBB.1.9.1	XBB.1.9.1	29867	0.9986
YB20230558	OR185989	86	male	2023-05-01	China	Jiangbei	XBB.1.9.1	XBB.1.9.1	29871	0.9989
YB20230559	OR185990	85	male	2023-05-01	China	Jiangbei	FL.2	XBB.1.9.1.2	29871	0.9989
YB20230561	OR185991	85	male	2023-05-01	China	Jiangbei	XBB.1.9.1	XBB.1.9.1	29900	0.9999
YB20230562	OR185992	44	female	2023-05-01	China	Jiangbei	XBB.1.9.1	XBB.1.9.1	29878	0.9992
YB20230563	OR185993	10	female	2023-05-01	China	Jiangbei	FL.5	XBB.1.9.1.5	29867	0.9986
YB20230564	OR185994	59	female	2023-05-01	China	Beibei	FL.5	XBB.1.9.1.5	29870	0.9987
YB20230565	OR185995	70	male	2023-05-01	China	Beibei	XBB.1.16	XBB.1.16	29871	0.9989
YB20230567	OR185996	24	female	2023-05-03	China	Beibei	FR.1	BA.2.75.5.1.2.3.1	29867	0.9988
YB20230568	OR185997	68	male	2023-05-03	China	Beibei	XBB.1.5	XBB.1.5	29903	1
YB20230569	OR185998	0.4	female	2023-05-03	China	Beibei	XBB.1.9.1	XBB.1.9.1	29871	0.9989
YB20230570	OR185999	80	male	2023-05-03	China	Beibei	XBB.1.5	XBB.1.5	29871	0.9989
YB20230572	OR186000	53	male	2023-05-03	China	Beibei	FL.5	XBB.1.9.1.5	29867	0.9988
YB20230573	OR186001	38	male	2023-05-03	China	Beibei	FR.1	BA.2.75.5.1.2.3.1	29871	0.9989
YB20230574	OR186002	70	female	2023-05-03	China	Beibei	FL.5	XBB.1.9.1.5	29866	0.998
YB20230575	OR186003	53	male	2023-05-03	China	Changshou	XBB.1.9.1	XBB.1.9.1	29867	0.9986
YB20230576	OR186004	72	male	2023-05-04	China	Yubei	FL.5	XBB.1.9.1.5	29844	0.9977
YB20230577	OR186005	35	female	2023-05-04	China	Yubei	XBB.1.16	XBB.1.16	29862	0.9986
YB20230578	OR186006	43	female	2023-05-04	China	Yubei	FL.4	XBB.1.9.1.4	29855	0.9983
YB20230579	OR186007	26	female	2023-05-03	China	Yubei	XBB.1.9.1	XBB.1.9.1	29856	0.9983
YB20230580	OR186008	23	female	2023-05-03	China	Yubei	FR.1	BA.2.75.5.1.2.3.1	29873	0.9989
YB20230581	OR186009	22	female	2023-05-05	China	Yubei	XBB.1.9.1	XBB.1.9.1	29862	0.9984
YB20230582	OR186010	54	female	2023-05-05	China	Yubei	XBB.1.9.1	XBB.1.9.1	29831	0.997
YB20230583	OR186011	85	female	2023-05-03	China	Yubei	XBB.1.9.1	XBB.1.9.1	29848	0.998
YB20230584	OR186012	81	female	2023-05-05	China	Yubei	XBB.1.9.1	XBB.1.9.1	29853	0.9981
YB20230585	OR186013	64	female	2023-05-04	China	Yubei	FL.5	XBB.1.9.1.5	29844	0.9978
YB20230586	OR186014	74	male	2023-05-05	China	Yubei	FR.1	BA.2.75.5.1.2.3.1	29844	0.9976
YB20230587	OR186015	49	male	2023-05-05	China	Yubei	XBB.1.5	XBB.1.5	29844	0.998
YB20230588	OR186016	75	male	2023-05-07	China	Yubei	XBB.1.9.1	XBB.1.9.1	29851	0.9981
YB20230589	OR186017	29	female	2023-05-04	China	Yubei	XBB.1.5	XBB.1.5	29856	0.9983
YB20230590	OR186018	26	female	2023-05-04	China	Yubei	XBB.1.9.1	XBB.1.9.1	29851	0.9981
YB20230591	OR186019	0.2	male	2023-05-04	China	Yubei	FR.1	BA.2.75.5.1.2.3.1	29844	0.9976
YB20230592	OR186020	0.1	female	2023-05-06	China	Yubei	FR.1	BA.2.75.5.1.2.3.1	29842	0.9974
YB20230593	OR186021	0.2	male	2023-05-07	China	Yubei	XBB.1.9.1	XBB.1.9.1	29862	0.9984
YB20230594	OR186022	48	male	2023-05-06	China	Yubei	FR.1	BA.2.75.5.1.2.3.1	29848	0.9977
YB20230595	OR186023	65	male	2023-05-06	China	Yubei	FR.1	BA.2.75.5.1.2.3.1	29855	0.9984
YB20230596	OR186024	74	male	2023-05-05	China	Yubei	FL.5	XBB.1.9.1.5	29844	0.9979
YB20230597	OR186025	75	male	2023-05-06	China	Liangjiang New Area	XBB.1.9.1	XBB.1.9.1	29844	0.9978
YB20230598	OR186026	58	female	2023-05-06	China	Liangjiang New Area	FL.5	XBB.1.9.1.5	29854	0.9983
YB20230599	OR186027	95	female	2023-05-02	China	Liangjiang New Area	FR.1	BA.2.75.5.1.2.3.1	29857	0.9979
YB20230600	OR186028	79	male	2023-05-03	China	Liangjiang New Area	FR.1	BA.2.75.5.1.2.3.1	29844	0.9975
YB20230603	OR186029	19	female	2023-05-04	China	Liangjiang New Area	XBB.1.9.1	XBB.1.9.1	29855	0.9978
YB20230604	OR186030	84	male	2023-05-05	China	Liangjiang New Area	XBB.1.9.1	XBB.1.9.1	29848	0.998
YB20230606	OR186031	14	female	2023-05-05	China	Liangjiang New Area	FL.5	XBB.1.9.1.5	29851	0.9974
YB20230607	OR186032	1	female	2023-05-05	China	Liangjiang New Area	XBB.1.9.1	XBB.1.9.1	29857	0.9983
YB20230608	OR186033	0.1	male	2023-05-06	China	Liangjiang New Area	FR.1	BA.2.75.5.1.2.3.1	29851	0.9981
YB20230609	OR186034	15	female	2023-05-05	China	Liangjiang New Area	XBB.1.9.1	XBB.1.9.1	29851	0.9981
YB20230610	OR186035	0.8	male	2023-05-06	China	Liangjiang New Area	XBB.1.9.1	XBB.1.9.1	29856	0.9983
YB20230611	OR186036	2	female	2023-05-06	China	Liangjiang New Area	FR.1	BA.2.75.5.1.2.3.1	29863	0.9985
YB20230612	OR186037	0.1	male	2023-05-05	China	Liangjiang New Area	XBB.1.16	XBB.1.16	29856	0.9982
YB20230613	OR186038	0.4	male	2023-05-05	China	Liangjiang New Area	XBB.1.16	XBB.1.16	29842	0.998
YB20230614	OR186039	1	male	2023-05-05	China	Liangjiang New Area	FR.1	BA.2.75.5.1.2.3.1	29862	0.9984
YB20230616	OR186040	0.06	male	2023-05-05	China	Liangjiang New Area	XBB.1.9.1	XBB.1.9.1	29852	0.9981
YB20230617	OR186041	73	female	2023-05-04	China	Beibei	XBB.1.9.1	XBB.1.9.1	29858	0.9984
YB20230618	OR186042	90	male	2023-05-04	China	Beibei	XBB.1.9.1	XBB.1.9.1	29858	0.9984
YB20230619	OR186043	67	female	2023-05-04	China	Beibei	FR.1	BA.2.75.5.1.2.3.1	29842	0.9978
YB20230620	OR186044	83	male	2023-05-04	China	Beibei	FR.1	BA.2.75.5.1.2.3.1	29862	0.9983
YB20230623	OR186045	58	male	2023-04-26	China	Beibei	FR.1	BA.2.75.5.1.2.3.1	29903	0.9999
YB20230624	OR186046	95	male	2023-05-06	China	Beibei	FR.1	BA.2.75.5.1.2.3.1	29851	0.9977
YB20230627	OR186047	29	female	2023-05-06	China	Beibei	XBB.1.9.1	XBB.1.9.1	29842	0.9975
YB20230628	OR186048	83	male	2023-05-06	China	Beibei	XBB.1.9.1	XBB.1.9.1	29844	0.9977
YB20230629	OR186049	41	male	2023-05-04	China	Jiangbei	XBB.1.9.1	XBB.1.9.1	29862	0.9986
YB20230630	OR186050	45	female	2023-05-04	China	Jiangbei	XBB.1.9.1	XBB.1.9.1	29851	0.9981
YB20230631	OR186051	27	male	2023-05-04	China	Jiangbei	FR.1	BA.2.75.5.1.2.3.1	29851	0.9981
YB20230632	OR186052	64	female	2023-05-04	China	Jiangbei	XBB.1.9.1	XBB.1.9.1	29861	0.9986
YB20230633	OR186053	38	male	2023-05-04	China	Jiangbei	XBB.1.16	XBB.1.16	29844	0.9978
YB20230634	OR186054	71	male	2023-05-04	China	Jiangbei	XBB.1.9.1	XBB.1.9.1	29857	0.998
YB20230636	OR186055	70	female	2023-05-06	China	Changshou	XBB.1.9.1	XBB.1.9.1	29858	0.9984
YB20230637	OR186056	22	male	2023-05-06	China	Changshou	FY.3	XBB.1.22.1.3	29844	0.9978
YB20230638	OR186057	83	male	2023-05-06	China	Changshou	XBB.1.9.1	XBB.1.9.1	29844	0.9978
YB20230639	OR186058	85	female	2023-05-06	China	Changshou	XBB.1.5	XBB.1.5	29848	0.998
YB20230640	OR186059	22	male	2023-05-09	China	Yubei	XBB.2.3	XBB.2.3	29855	0.9982
YB20230655	OR186060	53	female	2023-05-09	China	Yubei	XBB.1.9.1	XBB.1.9.1	29903	0.9999
YB20230657	OR186061	24	female	2023-05-10	China	Yubei	FL.4	XBB.1.9.1.4	29842	0.9975
YB20230658	OR186062	60	female	2023-05-12	China	Yubei	XBB.1.9.1	XBB.1.9.1	29854	0.9981
YB20230659	OR186063	74	female	2023-05-12	China	Yubei	XBB.1.5	XBB.1.5	29842	0.9978
YB20230660	OR186064	93	female	2023-05-12	China	Yubei	XBB.1.9.1	XBB.1.9.1	29842	0.9975
YB20230661	OR186065	71	male	2023-05-13	China	Yubei	FL.5	XBB.1.9.1.5	29844	0.9975
YB20230662	OR186066	86	male	2023-05-11	China	Yubei	FR.1	BA.2.75.5.1.2.3.1	29835	0.9972
YB20230663	OR186067	72	female	2023-05-12	China	Yubei	XBB.1.9.1	XBB.1.9.1	29842	0.998
YB20230665	OR186068	31	male	2023-05-10	China	Yubei	XBB.1.5	XBB.1.5	29842	0.9978
YB20230666	OR186069	35	female	2023-05-11	China	Yubei	XBB.1.9.1	XBB.1.9.1	29844	0.9978
YB20230668	OR186070	77	female	2023-05-09	China	Liangjiang New Area	XBB.1.16	XBB.1.16	29833	0.9972
YB20230669	OR186071	77	female	2023-05-09	China	Liangjiang New Area	XBB.1.9.1	XBB.1.9.1	29844	0.9978
YB20230670	OR186072	67	male	2023-05-10	China	Liangjiang New Area	FR.1	BA.2.75.5.1.2.3.1	29844	0.9979
YB20230671	OR186073	49	male	2023-05-09	China	Liangjiang New Area	FL.5	XBB.1.9.1.5	29855	0.9982
YB20230673	OR186074	0.3	female	2023-05-11	China	Liangjiang New Area	FR.1	BA.2.75.5.1.2.3.1	29842	0.9974
YB20230674	OR186075	12	female	2023-05-11	China	Liangjiang New Area	XBB.1.9.1	XBB.1.9.1	29855	0.9983
YB20230675	OR186076	2	male	2023-05-11	China	Liangjiang New Area	FL.5	XBB.1.9.1.5	29851	0.9981
YB20230676	OR186077	76	male	2023-05-07	China	Beibei	FL.5	XBB.1.9.1.5	29844	0.9978
YB20230677	OR186078	28	female	2023-05-08	China	Beibei	XBB.1.5	XBB.1.5	29833	0.997
YB20230679	EPI_ISL_17858253	93	male	2023-05-11	China	Beibei	FR.1	BA.2.75.5.1.2.3.1	29833	0.9962
YB20230681	OR186079	70	female	2023-05-12	China	Beibei	XBB.1.9.1	XBB.1.9.1	29842	0.9975
YB20230682	OR186080	77	female	2023-05-13	China	Beibei	FL.5	XBB.1.9.1.5	29842	0.9974
YB20230683	OR186081	90	female	2023-05-14	China	Beibei	FR.1	BA.2.75.5.1.2.3.1	29831	0.9964
YB20230684	OR186082	66	male	2023-05-14	China	Beibei	FR.1	BA.2.75.5.1.2.3.1	29852	0.9979
YB20230685	OR186083	69	female	2023-05-09	China	Beibei	FR.1	BA.2.75.5.1.2.3.1	29853	0.9981
YB20230686	OR186084	68	male	2023-05-09	China	Beibei	FR.1	BA.2.75.5.1.2.3.1	29849	0.998
YB20230687	OR186085	73	male	2023-05-10	China	Beibei	FR.1	BA.2.75.5.1.2.3.1	29851	0.9981
YB20230689	OR186086	77	male	2023-05-11	China	Beibei	FR.1	BA.2.75.5.1.2.3.1	29851	0.9981
YB20230690	OR186087	79	male	2023-05-11	China	Beibei	FL.5	XBB.1.9.1.5	29865	0.9986
YB20230691	OR186088	90	male	2023-05-11	China	Beibei	XBB.1.16	XBB.1.16	29842	0.9975
YB20230693	OR186089	75	female	2023-05-12	China	Beibei	XBB.1.9.1	XBB.1.9.1	29842	0.9978
YB20230697	OR186090	88	female	2023-05-12	China	Changshou	XBB.1.16	XBB.1.16	29842	0.9975
YB20230698	OR186091	78	female	2023-05-12	China	Changshou	FY.3	XBB.1.22.1.3	29862	0.9981
YB20230699	OR186092	80	female	2023-05-12	China	Changshou	XBB.1.5	XBB.1.5	29834	0.9971
YB20230700	OR186093	70	male	2023-05-12	China	Changshou	XBB.1.16	XBB.1.16	29842	0.9979
YB20230701	OR186094	85	female	2023-05-12	China	Changshou	XBB.1.9.1	XBB.1.9.1	29857	0.9983
YB20230702	OR186095	62	female	2023-05-12	China	Changshou	FL.5	XBB.1.9.1.5	29903	0.9999
YB20230703	OR186096	69	male	2023-05-11	China	Jiangbei	XBB.1.16	XBB.1.16	29842	0.9976
YB20230705	OR186097	66	male	2023-05-11	China	Jiangbei	FL.5	XBB.1.9.1.5	29903	0.9999
YB20230706	OR186098	66	female	2023-05-11	China	Jiangbei	XBB.1.9.1	XBB.1.9.1	29851	0.9977
YB20230707	OR186099	80	female	2023-05-11	China	Jiangbei	XBB.1.9.1	XBB.1.9.1	29842	0.9968
YB20230709	EPI_ISL_17858255	83	female	2023-05-08	China	Changshou	XBB.1.9.1	XBB.1.9.1	29840	0.9936
YB20230713	OR186100	59	female	2023-05-08	China	Changshou	FL.5	XBB.1.9.1.5	29844	0.9978
YB20230714	OR186101	79	female	2023-05-08	China	Changshou	FL.5	XBB.1.9.1.5	29903	0.9999
YB20230715	OR186102	51	female	2023-05-08	China	Changshou	XBB.1.9.1	XBB.1.9.1	29857	0.9983
YB20230716	OR186103	51	female	2023-05-08	China	Changshou	XBB.1.9.1	XBB.1.9.1	29851	0.9981
YB20230717	OR186104	75	male	2023-05-04	China	Jiangbei	XBB.1.9.1	XBB.1.9.1	29851	0.9982
YB20230718	OR186105	55	female	2023-05-05	China	Jiangbei	XBB.1.5	XBB.1.5	29842	0.9979
YB20230719	EPI_ISL_17858254	73	female	2023-05-06	China	Jiangbei	FR.1	BA.2.75.5.1.2.3.1	29833	0.9973
YB20230720	OR186106	86	female	2023-05-06	China	Jiangbei	XBB.1.16	XBB.1.16	29844	0.9979
YB20230721	OR186107	84	female	2023-05-06	China	Jiangbei	XBB.2.3	XBB.2.3	29858	0.9984
YB20230722	OR186108	78	male	2023-05-05	China	Jiangbei	XBB.1.9.1	XBB.1.9.1	29842	0.9978
YB20230723	OR186109	100	male	2023-05-06	China	Jiangbei	XBB.1.9.1	XBB.1.9.1	29853	0.9981
YB20230724	OR186110	56	male	2023-05-08	China	Jiangbei	FL.2	XBB.1.9.1.2	29855	0.9984
YB20230725	OR186111	48	female	2023-05-08	China	Jiangbei	XBB.1.9.1	XBB.1.9.1	29851	0.9981
YB20230726	OR186112	30	female	2023-05-07	China	Jiangbei	XBB.1.9.1	XBB.1.9.1	29853	0.9982
YB20230728	OR186113	66	male	2023-05-20	China	Yubei	XBB.1.9.1	XBB.1.9.1	29903	1
YB20230729	OR186114	68	male	2023-05-18	China	Yubei	EG.5.1	XBB.1.9.2.5.1	29871	0.9988
YB20230730	OR186115	0.4	female	2023-05-17	China	Yubei	XBB.1.9.1	XBB.1.9.1	29867	0.9988
YB20230731	OR186116	10	male	2023-05-17	China	Yubei	XBB.1.16	XBB.1.16	29871	0.9987
YB20230732	OR186117	43	male	2023-05-18	China	Yubei	XBB.1.9.1	XBB.1.9.1	29867	0.9986
YB20230733	OR186118	88	female	2023-05-17	China	Liangjiang New Area	XBB.1.5	XBB.1.5	29871	0.9988
YB20230734	OR186119	66	male	2023-05-17	China	Liangjiang New Area	FR.1	BA.2.75.5.1.2.3.1	29903	1
YB20230735	OR186120	36	female	2023-05-16	China	Liangjiang New Area	XBB.1.9.1	XBB.1.9.1	29871	0.9988
YB20230736	OR186121	16	female	2023-05-16	China	Liangjiang New Area	XBB.1.5	XBB.1.5	29903	1
YB20230737	OR186122	60	female	2023-05-20	China	Liangjiang New Area	XBB.1.5	XBB.1.5	29867	0.9986
YB20230738	OR186123	58	male	2023-05-21	China	Liangjiang New Area	FY.3	XBB.1.22.1.3	29867	0.9988
YB20230739	OR186124	49	female	2023-05-21	China	Liangjiang New Area	XBB.1.9.1	XBB.1.9.1	29871	0.9988
YB20230740	OR186125	2	female	2023-05-19	China	Liangjiang New Area	EG.5.1	XBB.1.9.2.5.1	29866	0.9988
YB20230741	OR186126	3	male	2023-05-20	China	Liangjiang New Area	FR.1	BA.2.75.5.1.2.3.1	29867	0.9986
YB20230745	OR186127	65	male	2023-05-16	China	Jiangbei	XBB.1.5	XBB.1.5	29871	0.9989
YB20230746	OR186128	42	female	2023-05-16	China	Jiangbei	GA.1	XBB.1.17.1.1	29867	0.9987
YB20230747	OR186129	25	male	2023-05-12	China	Jiangbei	XBB.1.9.1	XBB.1.9.1	29871	0.9989
YB20230748	OR186130	13	female	2023-05-12	China	Jiangbei	FR.1	BA.2.75.5.1.2.3.1	29871	0.9989
YB20230749	OR186131	77	female	2023-05-13	China	Jiangbei	FR.1	BA.2.75.5.1.2.3.1	29871	0.9989
YB20230750	OR186132	91	male	2023-05-14	China	Jiangbei	FR.1	BA.2.75.5.1.2.3.1	29870	0.9989
YB20230751	OR186133	82	male	2023-05-13	China	Jiangbei	XBB.1.16	XBB.1.16	29867	0.9987
YB20230752	OR186134	60	female	2023-05-13	China	Jiangbei	FL.5	XBB.1.9.1.5	29874	0.9989
YB20230753	OR186135	25	female	2023-05-16	China	Jiangbei	FL.2	XBB.1.9.1.2	29869	0.9989
YB20230754	OR186136	88	female	2023-05-17	China	Jiangbei	FR.1	BA.2.75.5.1.2.3.1	29871	0.9989
YB20230755	OR186137	67	male	2023-05-10	China	Jiangbei	XBB.1.9.1	XBB.1.9.1	29867	0.9988
YB20230756	OR186138	72	male	2023-05-10	China	Jiangbei	FR.1	BA.2.75.5.1.2.3.1	29871	0.9987
YB20230757	OR186139	73	male	2023-05-11	China	Jiangbei	XBB.1.9.1	XBB.1.9.1	29871	0.9989
YB20230760	OR186140	52	female	2023-05-12	China	Jiangbei	XBB.1.16	XBB.1.16	29869	0.9989
YB20230761	OR186141	70	male	2023-05-12	China	Jiangbei	XBB.1.9.1	XBB.1.9.1	29867	0.9988
YB20230762	OR186142	75	female	2023-05-13	China	Jiangbei	XBB.1.9.1	XBB.1.9.1	29867	0.9987
YB20230763	OR186143	73	male	2023-05-13	China	Jiangbei	XBB.1.9.1	XBB.1.9.1	29867	0.9987
YB20230764	OR186144	72	female	2023-05-12	China	Jiangbei	XBB.1.9.1	XBB.1.9.1	29869	0.9989
YB20230765	OR186145	76	female	2023-05-15	China	Beibei	XBB.1.9.1	XBB.1.9.1	29871	0.9989
YB20230767	OR186146	0.3	female	2023-05-16	China	Beibei	XBB.1.9.1	XBB.1.9.1	29871	0.9987
YB20230770	OR186147	86	female	2023-05-17	China	Beibei	XBB.1.9.1	XBB.1.9.1	29871	0.9989
YB20230772	OR186148	0.4	female	2023-05-19	China	Beibei	FL.5	XBB.1.9.1.5	29872	0.999
YB20230773	OR186149	70	male	2023-05-21	China	Beibei	FY.3	XBB.1.22.1.3	29876	0.999
YB20230779	OR186150	24	female	2023-05-25	China	Yubei	XBB.1.5	XBB.1.5	29870	0.9989
YB20230780	OR186151	84	female	2023-05-22	China	Yubei	XBB.1.9.1	XBB.1.9.1	29875	0.9991
YB20230781	OR186152	83	male	2023-05-26	China	Yubei	XBB.1.16	XBB.1.16	29871	0.9989
YB20230782	OR186153	35	female	2023-05-28	China	Yubei	XBB.1.5	XBB.1.5	29871	0.9989
YB20230783	OR186154	73	female	2023-05-27	China	Yubei	XBB.1.9.1	XBB.1.9.1	29872	0.999
YB20230784	OR186155	77	male	2023-05-28	China	Yubei	EG.5.1	XBB.1.9.2.5.1	29871	0.9989
YB20230785	OR186156	78	female	2023-05-26	China	Yubei	FR.1	BA.2.75.5.1.2.3.1	29871	0.9989
YB20230786	OR186157	0.2	male	2023-05-23	China	Yubei	XBB.1.9.1	XBB.1.9.1	29871	0.9989
YB20230787	OR186158	69	female	2023-05-23	China	Liangjiang New Area	XBB.1.9.1	XBB.1.9.1	29870	0.9989
YB20230788	OR186159	34	male	2023-05-23	China	Liangjiang New Area	XBB.1.9.1	XBB.1.9.1	29871	0.9989
YB20230789	OR186160	30	female	2023-05-22	China	Liangjiang New Area	XBB.1.5.24	XBB.1.5.24	29871	0.9989
YB20230790	OR186161	33	male	2023-05-25	China	Liangjiang New Area	FR.1	BA.2.75.5.1.2.3.1	29871	0.9989
YB20230791	OR186162	25	female	2023-05-27	China	Liangjiang New Area	XBB.1.9.1	XBB.1.9.1	29879	0.9992
YB20230792	OR186163	56	male	2023-05-23	China	Jiangbei	FR.1	BA.2.75.5.1.2.3.1	29903	1
YB20230793	OR186164	77	male	2023-05-23	China	Jiangbei	FR.1	BA.2.75.5.1.2.3.1	29872	0.999
YB20230794	OR186165	65	male	2023-05-23	China	Jiangbei	XBB.1.9.1	XBB.1.9.1	29871	0.9989
YB20230795	OR186166	19	female	2023-05-23	China	Jiangbei	FR.1	BA.2.75.5.1.2.3.1	29871	0.9989
YB20230796	OR186167	74	male	2023-05-23	China	Jiangbei	FL.2	XBB.1.9.1.2	29870	0.9989
YB20230798	OR186168	75	female	2023-05-23	China	Jiangbei	FD.2	XBB.1.5.15.2	29871	0.9989
YB20230799	OR186169	90	male	2023-05-23	China	Jiangbei	XBB.1.16	XBB.1.16	29872	0.999
YB20230800	OR186170	88	female	2023-05-24	China	Jiangbei	XBB.1.22	XBB.1.22	29871	0.9987
YB20230801	OR186171	80	male	2023-05-19	China	Jiangbei	XBB.1.9.1	XBB.1.9.1	29871	0.9989
YB20230802	OR186172	78	male	2023-05-19	China	Jiangbei	XBB.1.9.1	XBB.1.9.1	29871	0.9989
YB20230803	OR186173	63	male	2023-05-22	China	Jiangbei	FR.1	BA.2.75.5.1.2.3.1	29903	1
YB20230804	OR186174	72	male	2023-05-24	China	Jiangbei	XBB.1.16	XBB.1.16	29871	0.9989
YB20230805	OR186175	58	female	2023-05-24	China	Jiangbei	XBB.1.9.1	XBB.1.9.1	29871	0.9989
YB20230806	OR186176	71	female	2023-05-24	China	Jiangbei	XBB.1.9.1	XBB.1.9.1	29870	0.9989
YB20230807	OR186177	7	male	2023-05-22	China	Jiangbei	XBB.1.9.1	XBB.1.9.1	29871	0.9989
YB20230808	OR186178	31	male	2023-05-22	China	Jiangbei	XBB.1.9.1	XBB.1.9.1	29871	0.9989
YB20230809	OR186179	72	female	2023-05-22	China	Jiangbei	EG.5.1	XBB.1.9.2.5.1	29871	0.9989
YB20230812	OR186180	41	female	2023-05-22	China	Beibei	FR.1	BA.2.75.5.1.2.3.1	29870	0.9989
YB20230813	OR186181	55	female	2023-05-24	China	Beibei	XBB.1.16	XBB.1.16	29871	0.9989
YB20230814	OR186182	24	female	2023-05-26	China	Beibei	FR.1	BA.2.75.5.1.2.3.1	29871	0.9989
YB20230815	OR186183	76	male	2023-05-26	China	Beibei	XBB.1.9.1	XBB.1.9.1	29871	0.9989
YB20230816	OR186184	74	female	2023-05-28	China	Changshou	XBB.1.9.1	XBB.1.9.1	29871	0.9989
